# Supplementary material for: Global Oxidative Status Is Linked to Calcific Aortic Stenosis: The Differences Due to Diabetes Mellitus and the Effects of Metformin
Source: Antioxidants (Basel). 2023 Apr 28;12(5):1024. doi: 10.3390/antiox12051024 (PMC10215415; doi:10.3390/antiox12051024)
Supplement: Supplementary file 1 [file antioxidants-12-01024-s001.zip]

Archive with 1 entries (1 files):
- antioxidants-2288685-supplementary.pdf
